# Supplementary material for: Personalized Medicine Approach in a DCM Patient with LMNA Mutation Reveals Dysregulation of mTOR Signaling
Source: J Pers Med. 2022 Jul 15;12(7):1149. doi: 10.3390/jpm12071149 (PMC9323361; doi:10.3390/jpm12071149)
Supplement: Supplementary file 1 [file jpm-12-01149-s001.zip]

Archive with 1 entries (1 files):
- jpm-1806438-supplementary.pdf
